# Supplementary material for: Synergistic stabilization of microtubules by BUB-1, HCP-1, and CLS-2 controls microtubule pausing and meiotic spindle assembly
Source: eLife. 2023 Feb 17;12:e82579. doi: 10.7554/eLife.82579 (PMC10005782; doi:10.7554/eLife.82579)
Supplement: Figure 1—figure supplement 1—source data 1. — Folder containing raw images and uncropped annotated images of Western blot of BUB-1 and tubulin in full-protein extracts of wild type and bub-3(ok3437) (bub-3∆) mutant worms. [file elife-82579-fig1-figsupp1-data1.zip]

Archive with 1 entries (1 files):
- WB_anti-TUBa_CompositeSUM_8bit.tif
