# Supplementary material for: Synergistic stabilization of microtubules by BUB-1, HCP-1, and CLS-2 controls microtubule pausing and meiotic spindle assembly
Source: eLife. 2023 Feb 17;12:e82579. doi: 10.7554/eLife.82579 (PMC10005782; doi:10.7554/eLife.82579)
Supplement: Figure 2—figure supplement 1—source data 2. — Raw images and uncropped annotated images of western blots of GFP::HCP-1 fusion protein variants in full-protein worm extracts. [file elife-82579-fig2-figsupp1-data2.zip]

Archive with 10 entries (9 files):
- Figure 2—figure supplement 1—source data 2/
- Figure 2—figure supplement 1—source data 2/Figure 2_Figure supplement 1_source data 2_Panel C source data.pdf
- Figure 2—figure supplement 1—source data 2/WB1_antiHCP1_Composite.tif
- Figure 2—figure supplement 1—source data 2/WB1_antiKLP7_Composite.tif
- Figure 2—figure supplement 1—source data 2/WB2_antiGFP_Composite.tif
- Figure 2—figure supplement 1—source data 2/WB2_antiKLP7_Composite.tif
- Figure 2—figure supplement 1—source data 2/WB3_antiHCP1_SUM_Composite_8bit.tif
- Figure 2—figure supplement 1—source data 2/WB3_antiKLP7_Composite_8bits.tif
- Figure 2—figure supplement 1—source data 2/WB4_anti-HCP1_SUM_Composite_8bits.tif
- Figure 2—figure supplement 1—source data 2/WB4_anti-KLP7_SUM_Composite-1_8bits.tif
