# Supplementary material for: Synergistic stabilization of microtubules by BUB-1, HCP-1, and CLS-2 controls microtubule pausing and meiotic spindle assembly
Source: eLife. 2023 Feb 17;12:e82579. doi: 10.7554/eLife.82579 (PMC10005782; doi:10.7554/eLife.82579)
Supplement: Figure 5—figure supplement 1—source data 1. — Raw images and uncropped annotated image of western blots of CLS-2::GFP fusion protein variants in full-protein worm extracts. [file elife-82579-fig5-figsupp1-data1.zip]

Archive with 6 entries (5 files):
- Figure 5—figure supplement 1—source data 1/
- Figure 5—figure supplement 1—source data 1/Figure 5 – Figure supplement 1 – source data 1 - Panel D source data_IMAGES.pdf
- Figure 5—figure supplement 1—source data 1/WB1_antiGFP_antiTub_composite.tif
- Figure 5—figure supplement 1—source data 1/WB2_antiCLS-2_antiTub_composite.tif
- Figure 5—figure supplement 1—source data 1/WB3_antiGFP_antiTub_Composite.tif
- Figure 5—figure supplement 1—source data 1/WB4_antiCLS-2_antiTub_Composit.tif
