# Supplementary material for: Synergistic stabilization of microtubules by BUB-1, HCP-1, and CLS-2 controls microtubule pausing and meiotic spindle assembly
Source: eLife. 2023 Feb 17;12:e82579. doi: 10.7554/eLife.82579 (PMC10005782; doi:10.7554/eLife.82579)
Supplement: Figure 6—figure supplement 1—source data 1. — Raw images and uncropped annotated image of Coomassie-stained gels for purification of BUB-1, HCP-1, CLS-2::GFP and CLS-2R970A::GFP proteins, and of microtubule/BUB-1 pelleting assay. [file elife-82579-fig6-figsupp1-data1.zip]

Archive with 5 entries (4 files):
- Figure 6—figure supplement 1—source data 1/
- Figure 6—figure supplement 1—source data 1/A_BUB-1_Coomassie_pelleting assay.tif
- Figure 6—figure supplement 1—source data 1/B_HCP-1_150507_coomassie.tif
- Figure 6—figure supplement 1—source data 1/C_CLS-2_Coomassie_2019-07-31_GF.jpg
- Figure 6—figure supplement 1—source data 1/Figure 6_Figure supplement 1_Source data 1_Panel A-B source data.pdf
