# Supplementary material for: Synergistic stabilization of microtubules by BUB-1, HCP-1, and CLS-2 controls microtubule pausing and meiotic spindle assembly
Source: eLife. 2023 Feb 17;12:e82579. doi: 10.7554/eLife.82579 (PMC10005782; doi:10.7554/eLife.82579)
Supplement: Figure 6—figure supplement 1—source data 2. — Raw images and uncropped annotated image of Coomassie-stained gels for protein fractions of gel filtration assay. [file elife-82579-fig6-figsupp1-data2.zip]

Archive with 4 entries (3 files):
- Figure 6—figure supplement 1—source data 2/
- Figure 6—figure supplement 1—source data 2/GF_TOGL2_TOGL3_annotated.pdf
- Figure 6—figure supplement 1—source data 2/GF_TOGL2_top-left_LAS-4000 2018-04-26 18hr 40min.tif
- Figure 6—figure supplement 1—source data 2/GF_TOGL3_bottom-right_LAS-4000-2018-04-21_13hr25min.tif
